# Supplementary material for: Refining a mouse model of progressive supranuclear palsy through inoculation of human post-mortem brain-derived tau
Source: BMC Res Notes. 2026 Jan 6;19:50. doi: 10.1186/s13104-025-07599-0 (PMC12870344; doi:10.1186/s13104-025-07599-0)
Supplement: Supplementary file 3 — Table 1 [file 13104_2025_7599_MOESM3_ESM.xlsx]

## Sheet: Table 1 heatmap
	PBS control									10% w/v Brain Lysate									PBS Soluble									0.1% SI									1% SI									2% SI
	*Putamen	*Globus Pallidus	*Substantia Nigra	Cortex	Entorhinal Cortex	Hippocampus	Hypothalamus	Thalamus	White Matter	*Putamen	*Globus Pallidus	*Substantia Nigra	Cortex	Entorhinal Cortex	Hippocampus	Hypothalamus	Thalamus	White Matter	*Putamen	*Globus Pallidus	*Substantia Nigra	Cortex	Entorhinal Cortex	Hippocampus	Hypothalamus	Thalamus	White Matter	*Putamen	*Globus Pallidus	*Substantia Nigra	Cortex	Entorhinal Cortex	Hippocampus	Hypothalamus	Thalamus	White Matter	*Putamen	*Globus Pallidus	*Substantia Nigra	Cortex	Entorhinal Cortex	Hippocampus	Hypothalamus	Thalamus	White Matter	*Putamen	*Globus Pallidus	*Substantia Nigra	Cortex
	3 months post inoculation
	ipsilateral hemisphere
Total Tau	0	0	0	0	0	0	0	0	0	0	0	0	1	0	0	0	0	0	0	0	0	0	0	0	0	0	0	1	0	0	0	0	0	0	0	0	0	0	0	0	0	0	0	0	0	1	1	2	1
Threads	0	0	0	0	0	0	0	0	0	0	0	0	0	0	0	0	0	0	0	0	0	0	0	0	0	0	0	0	0	0	0	0	0	0	0	0	0	0	0	0	0	0	0	0	0	1	1	2	0
Neurons	0	0	0	0	0	0	0	0	0	0	0	0	1	0	0	0	0	0	0	0	0	0	0	0	0	0	0	1	0	0	0	0	0	0	0	0	0	0	0	0	0	0	0	0	0	0	1	2	1
Astrocytes	0	0	0	0	0	0	0	0	0	0	0	0	0	0	0	0	0	0	0	0	0	0	0	0	0	0	0	0	0	0	0	0	0	0	0	0	0	0	0	0	0	0	0	0	0	0	0	0	0
Oligodendrocytes	0	0	0	0	0	0	0	0	0	0	0	0	0	0	0	0	0	0	0	0	0	0	0	0	0	0	0	0	0	0	0	0	0	0	0	0	0	0	0	0	0	0	0	0	0	0	0	0	0
6 months post inoculation
Total Tau	0	0	0	0	0	0	0	0	0	1	0	0	1	0	0	0	1	0	0	0	0	0	0	0	0	0	0	0	0	0	1	0	0	0	1	1	1	1	1	0	0	1	0	1	0	1	1	3	1
Threads	0	0	0	0	0	0	0	0	0	1	0	1	1	0	0	0	2	1	0	0	0	0	0	0	0	0	0	0	0	0	0	0	0	0	1	0	0	0	1	0	0	0	0	0	1	1	1	3	1
Neurons	0	0	0	0	0	0	0	0	0	1	0	0	1	0	0	0	1	0	0	0	0	0	0	0	0	0	0	0	0	0	1	0	0	0	1	0	1	1	1	0	0	1	0	1	0	1	1	3	1
Astrocytes	0	0	0	0	0	0	0	0	0	0	0	0	0	0	0	0	1	0	0	0	0	0	0	0	0	0	0	0	0	0	0	0	0	0	1	0	0	0	0	0	0	0	0	0	0	0	0	0	0
Oligodendrocytes	0	0	0	0	0	0	0	0	0	0	0	0	0	0	0	0	0	0	0	0	0	0	0	0	0	0	0	0	0	0	0	0	0	0	0	1	0	0	0	0	0	0	0	0	0	0	0	0	0
[truncated: 59 more columns]
